# Supplementary material for: Delineation of signaling routes that underlie differences in macrophage phenotypic states
Source: NAR Mol Med. 2025 Apr 25;2(2):ugaf013. doi: 10.1093/narmme/ugaf013 (PMC12430007; doi:10.1093/narmme/ugaf013)
Supplement: ugaf013_Supplemental_Files [file ugaf013_Supplemental_Files.zip]

Archive with 2 entries (2 files):
- Supplementary_Figures.pdf
- Supplementary_Tables_S1-S7.zip
